# Supplementary material for: Preliminary Assessment of the Protective and Antitumor Effects of Several Phytoene-Containing Bacterial and Microalgal Extracts in Colorectal Cancer
Source: Molecules. 2024 Oct 22;29(21):5003. doi: 10.3390/molecules29215003 (PMC11547717; doi:10.3390/molecules29215003)
Supplement: Supplementary file 1 [file molecules-29-05003-s001.zip]

Archive with 1 entries (1 files):
- molecules-3158810-supplementary.pdf
